# Supplementary material for: RNA Expression of DNA Damage Response Genes in Muscle-Invasive Bladder Cancer: Influence on Outcome and Response to Adjuvant Cisplatin-Based Chemotherapy
Source: Int J Mol Sci. 2021 Apr 18;22(8):4188. doi: 10.3390/ijms22084188 (PMC8073847; doi:10.3390/ijms22084188)
Supplement: Supplementary file 1 [file ijms-22-04188-s001.zip]

Archive with 1 entries (1 files):
- ijms-1169491-supplementary.pdf
